# Supplementary material for: Long-Term Stability of Gradient Characteristics Warrants Model-Based Correction of Diffusion Weighting Bias
Source: Tomography. 2022 Feb 4;8(1):364–75. doi: 10.3390/tomography8010030 (PMC8875771; doi:10.3390/tomography8010030)
Supplement: Supplementary file 1 [file tomography-08-00030-s001.zip]

Archive with 1 entries (1 files):
- tomography-1567549-supplementary.pdf
